# Supplementary material for: Preclinical systematic review of CCR5 antagonists as cerebroprotective and stroke recovery enhancing agents
Source: eLife. 2025 Apr 7;14:RP103245. doi: 10.7554/eLife.103245 (PMC11975378; doi:10.7554/eLife.103245)
Supplement: Supplementary file 1. [file elife-103245-supp1.zip]

Archive with 1 entries (1 files):
- 103245SupplementaryFile1.docx
